# Supplementary material for: Phosphatidylserine-deficient small extracellular vesicle is a major somatic cell-derived sEV subpopulation in blood
Source: iScience. 2021 Jul 10;24(8):102839. doi: 10.1016/j.isci.2021.102839 (PMC8326202; doi:10.1016/j.isci.2021.102839)
Supplement: Data S1. Summary of identified proteins by proteomic profiling of sEVs, related to Figure 5 [file mmc2.xlsx]

## Sheet: Sheet1
EntryName	ProteinDescription	ProteinMass	PeptideCount	NTPlasma_1 Normalized Log2 Area	MDHepa_1 Normalized Log2 Area	NTHepa_1 Normalized Log2 Area	NTPlasma_2 Normalized Log2 Area	MDHepa_2 Normalized Log2 Area	NTHepa_2 Normalized Log2 Area	NTPlasma_3 Normalized Log2 Area	MDHepa_3 Normalized Log2 Area	NTHepa_3 Normalized Log2 Area	Log2 ratio NTHepa / NTPlasma	p-value NTHepa / NTPlasma	-Log (p-value) NTHepa/ NTPlasma	Log2 ratio NTHepa / MDHepa	p-value NTHepa / MDHepa	-Log (p-value) NTHepa / MDHepa
APOH_MOUSE	Beta-2-glycoprotein 1 OS=Mus musculus GN=Apoh PE=1 SV=1	39904.4	7	1.87206	-3.51473	-2.14149	1.64817	-2.81246	-4.0905	2.26572	-2.76573	-2.83455	-4.95083	0.0011639	2.93409	0.00878874	0.989364	0.00464391
CD36_MOUSE	Platelet glycoprotein 4 OS=Mus musculus GN=Cd36 PE=1 SV=2	53234.4	4	-0.313915	0.599404	-2.48315	0.0849924	0.592221	-2.25201	0.109053	0.843335	-3.85773	-2.82434	0.00555944	2.25497	-3.54261	0.00222214	2.65323
ANXA5_MOUSE	Annexin A5 OS=Mus musculus GN=Anxa5 PE=1 SV=1	35787.2	2	-1.85539	-0.82812	-4.13653	-6.93329	-0.622788	-7.43786	-3.47898	-0.6445	-7.01481	-2.10718	0.3117	0.506264	-5.49793	0.00612614	2.21281
B3AT_MOUSE	Band 3 anion transport protein OS=Mus musculus GN=Slc4a1 PE=1 SV=1	103412	9	1.76379	0.92073	-2.37451	-0.0818758	-2.21288	-4.93274	1.88085	-2.9522	-2.21406	-4.36136	0.0159235	1.79796	-1.75898	0.299843	0.523106
CO4B_MOUSE	Complement C4-B OS=Mus musculus GN=C4b PE=1 SV=3	194447	34	3.53067	4.03957	4.83518	4.50141	4.36855	2.77971	3.50913	4.14344	3.53261	-0.131238	0.857146	0.0669453	-0.468016	0.48451	0.314698
ALBU_MOUSE	Serum albumin OS=Mus musculus GN=Alb PE=1 SV=3	70700.5	46	6.78063	6.93545	5.66979	7.98823	6.65291	8.12856	7.10919	7.16257	7.14899	-0.310237	0.718059	0.14384	0.0654672	0.932824	0.0302003
APOC1_MOUSE	Apolipoprotein C-I OS=Mus musculus GN=Apoc1 PE=1 SV=1	9690.31	4	5.93438	3.05145	6.71338	6.44092	3.24368	5.09566	4.8721	3.32439	4.67694	-0.253805	0.759447	0.119503	2.28882	0.0216693	1.66416
APOB_MOUSE	Apolipoprotein B-100 OS=Mus musculus GN=Apob PE=1 SV=1	510481	83	6.24605	2.95483	6.64243	6.82768	4.36919	6.44903	7.28049	5.92024	7.57922	0.105489	0.829798	0.0810277	2.47548	0.0554024	1.25647
PZP_MOUSE	Pregnancy zone protein OS=Mus musculus GN=Pzp PE=1 SV=3	167116	58	7.06001	7.08278	7.28125	8.38917	6.56791	6.88253	6.90984	7.55989	8.67295	0.159238	0.835345	0.0781342	0.542051	0.426953	0.36962
CO3_MOUSE	Complement C3 OS=Mus musculus GN=C3 PE=1 SV=3	187905	59	4.1645	4.39546	5.26932	6.15647	4.44719	4.18995	3.86333	4.69426	4.73725	0.0040741	0.996103	0.00169584	0.219873	0.535746	0.271041
ITIH1_MOUSE	Inter-alpha-trypsin inhibitor heavy chain H1 OS=Mus musculus GN=Itih1 PE=1 SV=2	101460	10	0.0437641	-1.98976	2.98721	2.14348	-3.88542	-0.221419	-1.50304	-1.96745	-0.171371	0.636742	0.692594	0.159521	3.47902	0.0482062	1.3169
HBB1_MOUSE	Hemoglobin subunit beta-1 OS=Mus musculus GN=Hbb-b1 PE=1 SV=2	15944.2	14	5.83706	4.44388	5.63848	5.96887	4.39466	4.59708	6.11838	5.14094	4.81357	-0.958394	0.0429721	1.36681	0.356546	0.42141	0.375295
IGKC_MOUSE	Ig kappa chain C region OS=Mus musculus PE=1 SV=1	11941.6	10	7.87175	8.69003	7.60761	7.89503	9.36584	8.17311	8.31588	8.83148	8.98268	0.226915	0.621153	0.206801	-0.707984	0.189946	0.721369
K1C14_MOUSE	Keratin, type I cytoskeletal 14 OS=Mus musculus GN=Krt14 PE=1 SV=2	53176	18	4.85154	5.02433	5.91067	3.1474	4.29709	6.68856	4.87929	4.90194	4.95211	1.5577	0.110313	0.957373	1.10932	0.113987	0.943145
TRFE_MOUSE	Serotransferrin OS=Mus musculus GN=Tf PE=1 SV=1	78840.5	27	3.78365	3.53163	1.98308	5.1452	3.60455	2.75638	4.36362	4.11824	3.56597	-1.66235	0.0511831	1.29087	-0.982995	0.116848	0.932378
HVM18_MOUSE	Ig heavy chain V regions TEPC 15/S107/HPCM1/HPCM2/HPCM3 OS=Mus musculus PE=1 SV=1	13882.7	9	7.73507	8.20565	8.04321	7.915	8.99797	8.91798	8.21617	8.70866	9.29375	0.796232	0.114807	0.940032	0.114215	0.806645	0.0933174
MBL2_MOUSE	Mannose-binding protein C OS=Mus musculus GN=Mbl2 PE=1 SV=2	26340	11	2.71568	-0.0441103	5.34795	3.68058	0.437659	2.50848	1.3951	2.4137	2.2386	0.767888	0.555454	0.255352	2.42926	0.123183	0.909447
F13A_MOUSE	Coagulation factor XIII A chain OS=Mus musculus GN=F13a1 PE=1 SV=3	83667.9	10	2.83888	2.60189	4.30721	2.87573	2.42769	4.59583	2.52099	2.3662	2.5693	1.07891	0.168588	0.773175	1.35885	0.0997859	1.00093
FIBA_MOUSE	Fibrinogen alpha chain OS=Mus musculus GN=Fga PE=1 SV=1	88116.6	64	9.96125	6.65531	11.6012	10.5336	6.12155	10.1256	9.1267	7.25606	9.97289	0.692705	0.353546	0.451555	3.88892	0.00318002	2.49757
DESP_MOUSE	Desmoplakin OS=Mus musculus GN=Dsp PE=1 SV=1	335158	10	0.298183	1.06527	1.48345	0.057229	0.691058	2.4194	0.382074	0.497209	0.751569	1.30564	0.0568818	1.24503	0.800294	0.19213	0.716405
FA5_MOUSE	Coagulation factor V OS=Mus musculus GN=F5 PE=1 SV=1	248217	3	-2.36964	-3.04727	-0.719481	-1.05397	-4.2485	-2.38864	-0.759609	-2.10215	-2.731	-0.551967	0.525416	0.279496	1.18627	0.248265	0.605084
MFGM_MOUSE	Lactadherin OS=Mus musculus GN=Mfge8 PE=1 SV=3	52348.2	23	6.95407	0.685962	-0.719949	6.83324	2.20639	0.139121	7.30541	1.4173	0.246394	-7.14239	2.93029e-05	4.53309	-1.54803	0.0444124	1.3525
RAB10_MOUSE	Ras-related protein Rab-10 OS=Mus musculus GN=Rab10 PE=1 SV=1	22754.7	2	-0.714455	-2.6015	-3.04077	-1.90028	-2.20445	-4.74359	-0.784668	-2.16827	-7.41735	-3.9341	0.041674	1.38013	-2.7425	0.0990374	1.0042
APOM_MOUSE	Apolipoprotein M OS=Mus musculus GN=Apom PE=1 SV=1	21601.6	3	-0.0612507	-1.43879	1.74692	1.65383	-1.89013	0.567697	1.24588	-0.313373	1.79458	0.42358	0.552879	0.25737	2.58383	0.013839	1.85889
LAMP2_MOUSE	Lysosome-associated membrane glycoprotein 2 OS=Mus musculus GN=Lamp2 PE=1 SV=2	46165.2	8	-4.27401	4.23703	1.40577	-3.53036	4.46389	1.85549	-2.54462	4.26915	2.6316	5.41395	0.000922417	3.03507	-2.35907	0.00295067	2.53008
TFR1_MOUSE	Transferrin receptor protein 1 OS=Mus musculus GN=Tfrc PE=1 SV=1	86076.4	10	1.90375	-1.76475	-3.73731	0.508416	0.78934	-0.1274	2.2905	-1.19405	-1.98101	-3.51613	0.0401761	1.39603	-1.22542	0.398642	0.399417
ACTB_MOUSE	Actin, cytoplasmic 1 OS=Mus musculus GN=Actb PE=1 SV=1	42051.9	10	3.67205	2.42104	1.74631	1.16082	2.98217	2.80439	1.4577	2.42408	0.120227	-0.539877	0.652774	0.185237	-1.05212	0.260085	0.584885
CERU_MOUSE	Ceruloplasmin OS=Mus musculus GN=Cp PE=1 SV=2	121872	5	-2.82074	-1.26616	-2.53047	1.03481	-1.01551	-3.24098	-2.37025	-0.93064	-2.02936	-1.21488	0.391864	0.406865	-1.5295	0.0138846	1.85747
H2A1F_MOUSE	Histone H2A type 1-F OS=Mus musculus GN=Hist1h2af PE=1 SV=3	14153	5	2.11788	4.1965	1.13579	-0.0512285	4.04763	2.39361	-0.830917	4.30952	0.656646	0.983438	0.390821	0.408022	-2.7892	0.00597188	2.22389
TSP1_MOUSE	Thrombospondin-1 OS=Mus musculus GN=Thbs1 PE=1 SV=1	133555	15	-0.701958	-3.18092	3.36065	1.76311	4.83795	-0.215676	1.38398	-2.83136	-0.512567	0.0624231	0.96798	0.0141336	1.26891	0.684049	0.164913
CD5L_MOUSE	CD5 antigen-like OS=Mus musculus GN=Cd5l PE=1 SV=3	40319.8	25	6.87828	5.84543	6.69941	6.98729	6.1269	7.25378	7.44338	6.0884	7.85644	0.166896	0.680304	0.167297	1.24963	0.0224243	1.64928
MUG1_MOUSE	Murinoglobulin-1 OS=Mus musculus GN=Mug1 PE=1 SV=3	166618	48	4.04648	3.60011	5.47635	6.44717	3.22761	4.0499	4.14797	3.72646	5.06716	-0.0160669	0.98648	0.00591173	1.34641	0.0401854	1.39593
ITIH4_MOUSE	Inter alpha-trypsin inhibitor, heavy chain 4 OS=Mus musculus GN=Itih4 PE=1 SV=2	104765	7	0.367916	-3.41668	2.00282	1.48469	-1.45442	-1.73842	-0.0272026	-3.08882	-0.872489	-0.811165	0.541863	0.266111	2.45061	0.128802	0.890077
ITIH2_MOUSE	Inter-alpha-trypsin inhibitor heavy chain H2 OS=Mus musculus GN=Itih2 PE=1 SV=1	106261	15	0.657879	-1.41886	3.88328	3.11211	-0.900319	1.41245	0.373234	0.000700951	1.31813	0.823545	0.533073	0.273214	2.97744	0.0335668	1.47409
HA12_MOUSE	H-2 class I histocompatibility antigen, D-D alpha chain OS=Mus musculus GN=H2-D1 PE=1 SV=1	41426.6	2	-4.8069	-0.937472	-4.74257	-5.14392	0.183507	-2.7866	-3.27175	0.120578	-6.25168	-0.186092	0.87999	0.0555224	-4.38249	0.0147614	1.83087
FIBB_MOUSE	Fibrinogen beta chain OS=Mus musculus GN=Fgb PE=1 SV=1	55401.9	58	10.4561	7.30856	11.5659	10.7957	6.82231	10.2745	9.12287	7.71122	10.2874	0.584372	0.430051	0.36648	3.42857	0.00235946	2.62719
C4BPA_MOUSE	C4b-binding protein OS=Mus musculus GN=C4bpa PE=1 SV=3	52972.5	9	2.46926	3.09092	3.50916	2.30899	3.34165	2.15708	1.70152	3.75008	3.03663	0.741034	0.182499	0.73874	-0.493264	0.325286	0.487735
PIGR_MOUSE	Polymeric immunoglobulin receptor OS=Mus musculus GN=Pigr PE=1 SV=1	86257	15	-0.20467	4.57695	0.0576239	0.262897	4.90615	1.35775	0.346666	4.87789	1.87047	0.960319	0.165077	0.782313	-3.69171	0.00255962	2.59183
FIBG_MOUSE	Fibrinogen gamma chain OS=Mus musculus GN=Fgg PE=1 SV=1	50044.1	47	9.9416	7.08981	10.9457	10.0086	6.47489	9.64041	8.58035	7.0803	9.76763	0.607742	0.385125	0.414399	3.23625	0.00219778	2.65802
H13_MOUSE	Histone H1.3 OS=Mus musculus GN=Hist1h1d PE=1 SV=2	22086.1	5	3.07302	2.58021	3.57635	2.79084	2.79722	3.70479	2.34743	2.69065	2.8741	0.647985	0.123981	0.906646	0.695721	0.058871	1.2301
K2C5_MOUSE	Keratin, type II cytoskeletal 5 OS=Mus musculus GN=Krt5 PE=1 SV=1	61956.7	32	6.12544	6.36546	7.22848	5.87234	5.80079	8.0776	5.94322	6.01783	6.21283	1.19264	0.0935616	1.0289	1.11161	0.119827	0.921447
H12_MOUSE	Histone H1.2 OS=Mus musculus GN=Hist1h1c PE=1 SV=2	21253.7	10	6.67643	6.20337	6.98458	6.24618	9.05623	8.72116	8.3092	8.47838	6.61726	0.363733	0.707754	0.150118	-0.47166	0.686439	0.163398
H15_MOUSE	Histone H1.5 OS=Mus musculus GN=Hist1h1b PE=1 SV=2	22562.4	3	3.32366	2.9113	3.76569	2.89092	3.25016	2.38514	2.87967	2.95758	3.41028	0.155622	0.740822	0.130286	0.14736	0.747537	0.126367
K1C42_MOUSE	Keratin, type I cytoskeletal 42 OS=Mus musculus GN=Krt42 PE=1 SV=1	50444	4	2.38632	2.55356	3.50689	2.21423	1.83607	4.02681	1.87308	2.38329	2.59294	1.21767	0.0522366	1.28203	1.11791	0.07682	1.11453
K1C10_MOUSE	Keratin, type I cytoskeletal 10 OS=Mus musculus GN=Krt10 PE=1 SV=3	57906.1	11	7.04672	6.87327	8.41284	7.20615	6.68306	8.82188	6.42232	6.8984	7.13019	1.2299	0.0942348	1.02579	1.30339	0.0643045	1.19176
HVM17_MOUSE	Ig heavy chain V region MOPC 47A OS=Mus musculus PE=1 SV=1	13080.9	2	4.26504	4.43543	3.32462	4.19855	5.31479	3.19604	5.2758	5.52456	4.81474	-0.80133	0.269422	0.569566	-1.31313	0.100551	0.997614
IGHG3_MOUSE	Ig gamma-3 chain C region OS=Mus musculus PE=1 SV=2	44471.5	13	4.0984	4.95487	3.08473	4.16807	5.58738	3.43675	4.67475	5.36765	4.32967	-0.696689	0.166608	0.778303	-1.68625	0.0152232	1.8175
APOA4_MOUSE	Apolipoprotein A-IV OS=Mus musculus GN=Apoa4 PE=1 SV=3	45001	13	3.68966	0.134097	5.07794	3.96483	-0.00207424	3.01359	2.73752	0.567266	3.10481	0.268105	0.745017	0.127834	3.49901	0.0073085	2.13617
SPA3K_MOUSE	Serine protease inhibitor A3K OS=Mus musculus GN=Serpina3k PE=1 SV=2	47021.1	14	2.61989	1.94895	3.46458	4.201	1.56069	2.04379	2.82442	2.28913	3.03078	-0.368715	0.601154	0.221014	0.913464	0.123937	0.906797
H2B1B_MOUSE	Histone H2B type 1-B OS=Mus musculus GN=Hist1h2bb PE=1 SV=3	13943.6	10	2.51498	5.18362	1.50978	0.797013	5.29278	2.88565	2.34317	5.25667	3.29401	0.678097	0.427099	0.369472	-2.6812	0.00771134	2.11287
LAC2_MOUSE	Ig lambda-2 chain C region OS=Mus musculus GN=Iglc2 PE=1 SV=1	11418.6	5	2.24254	2.93235	1.87861	2.52454	3.0305	1.85564	1.63298	2.34637	3.50721	0.280466	0.667928	0.17527	-0.355914	0.577004	0.238821
FINC_MOUSE	Fibronectin OS=Mus musculus GN=Fn1 PE=1 SV=4	276017	69	5.905	4.5909	8.12886	7.34088	7.50461	5.25509	5.62229	7.62772	6.90298	0.472921	0.65718	0.182316	0.187904	0.891681	0.0497903
IGG2B_MOUSE	Ig gamma-2B chain C region OS=Mus musculus GN=Igh-3 PE=1 SV=3	44972.5	8	1.99151	3.19256	0.966817	2.27286	3.21644	-0.51308	2.79394	3.49394	1.71102	-1.63119	0.0786617	1.10424	-2.57939	0.0174873	1.75728
IGH1M_MOUSE	Ig gamma-1 chain C region, membrane-bound form OS=Mus musculus GN=Ighg1 PE=1 SV=2	44042.9	12	5.66363	5.78628	0.65017	5.93087	6.25806	1.10459	6.58723	5.87803	5.81999	-3.53566	0.102448	0.989498	-3.44921	0.10614	0.974122
GCAA_MOUSE	Ig gamma-2A chain C region, A allele OS=Mus musculus GN=Ighg PE=1 SV=1	36936.4	10	2.81648	4.59755	-0.929671	2.53818	5.02348	-1.25019	3.35978	4.71568	2.11612	-2.92606	0.0563129	1.24939	-4.80015	0.0113	1.94692
APOE_MOUSE	Apolipoprotein E OS=Mus musculus GN=Apoe PE=1 SV=2	35901.4	29	6.35458	3.71467	6.73998	7.63968	3.57083	5.53815	6.80668	4.33816	5.37753	-1.04843	0.140418	0.852577	2.01066	0.0148285	1.8289
FETUA_MOUSE	Alpha-2-HS-glycoprotein OS=Mus musculus GN=Ahsg PE=1 SV=1	38100	4	-2.24013	-1.5304	-1.21621	0.556336	-3.6916	-3.04543	-0.39101	-3.05321	-1.52656	-1.2378	0.282173	0.549485	0.829003	0.38696	0.412334
APOA1_MOUSE	Apolipoprotein A-I OS=Mus musculus GN=Apoa1 PE=1 SV=2	30596.6	22	6.12537	4.41874	8.36996	6.92478	5.37995	7.52143	6.22023	4.55054	6.45938	1.0268	0.166247	0.779247	2.66718	0.0132785	1.87685
KV5A4_MOUSE	Ig kappa chain V-V region MOPC 149 OS=Mus musculus PE=1 SV=1	12136.9	2	2.39528	3.51433	2.09198	2.52621	3.95839	2.73172	3.30981	3.73481	3.36806	-0.0131836	0.978789	0.009311	-1.00526	0.0615006	1.21112
KV3A1_MOUSE	Ig kappa chain V-III region PC 2880/PC 1229 OS=Mus musculus PE=1 SV=1	12086.9	3	0.106499	0.293721	-1.0151	0.887521	2.18459	1.0827	1.12175	2.29294	2.02458	-0.00786082	0.99379	0.00270538	-0.893021	0.46557	0.332015
CLUS_MOUSE	Clusterin OS=Mus musculus GN=Clu PE=1 SV=1	52249.8	12	3.54271	3.91244	4.57794	3.65279	3.98748	3.60322	3.39228	4.16513	4.46037	0.68458	0.0964457	1.01572	0.19216	0.576184	0.239438
K1C16_MOUSE	Keratin, type I cytoskeletal 16 OS=Mus musculus GN=Krt16 PE=1 SV=3	51973.5	3	1.95378	2.64117	3.01292	-3.20317	1.41949	3.80065	-5.88469	-1.89584	2.23168	5.39311	0.0828868	1.08151	2.29347	0.183794	0.735668
KV5A7_MOUSE	Ig kappa chain V-V region MOPC 41 OS=Mus musculus GN=Gm5571 PE=1 SV=1	14473.1	2	-1.40033	1.36833	-3.36835	-0.578378	2.26939	-0.880305	1.38452	2.61812	1.16286	-0.830539	0.620231	0.207447	-3.11388	0.0842083	1.07464
KV5A6_MOUSE	Ig kappa chain V-V region L6 (Fragment) OS=Mus musculus PE=4 SV=1	13148.5	3	1.74549	3.0866	1.43331	1.71629	3.34537	2.28589	2.34921	3.35738	3.00089	0.303034	0.575603	0.239877	-1.02309	0.0909913	1.041
KV5AB_MOUSE	Ig kappa chain V-V region HP R16.7 OS=Mus musculus PE=1 SV=1	12016.9	3	2.37533	3.60639	2.25071	2.87001	4.17952	3.03582	3.25053	2.58708	3.98912	0.259923	0.668234	0.175071	-0.365781	0.621737	0.206393
KV5A9_MOUSE	Ig kappa chain V-V region L7 (Fragment) OS=Mus musculus GN=Gm10881 PE=1 SV=1	12721.3	3	1.47192	2.10359	-0.469916	1.77892	2.59195	0.0577555	1.9984	2.35886	0.330651	-1.77692	0.00316742	2.49929	-2.37864	0.000969689	3.01337
PLAK_MOUSE	Junction plakoglobin OS=Mus musculus GN=Jup PE=1 SV=3	82490.1	8	-0.274113	0.575582	1.18107	-0.862308	-1.50685	2.55857	-0.331573	-0.914121	2.66533	2.62432	0.00692228	2.15975	2.75012	0.0245623	1.60973
HVM51_MOUSE	Ig heavy chain V region AC38 205.12 OS=Mus musculus PE=1 SV=1	13040.2	4	2.20803	3.15558	1.39083	2.8837	3.49457	1.03862	2.93794	3.40786	3.0174	-0.86094	0.25784	0.58865	-1.53705	0.0676496	1.16973
LAC1_MOUSE	Ig lambda-1 chain C region OS=Mus musculus PE=1 SV=1	11738.6	7	2.8212	4.02391	2.63676	3.02853	3.3461	3.05107	3.09947	3.78135	3.71624	0.151623	0.665399	0.176918	-0.582428	0.19221	0.716224
IGHA_MOUSE	Ig alpha chain C region OS=Mus musculus PE=1 SV=1	37593.5	9	1.83615	5.40228	1.49049	2.32001	6.19209	3.00024	2.65381	5.98977	3.78507	0.488611	0.531319	0.274644	-3.10278	0.012185	1.91417
KNG1_MOUSE	Kininogen-1 OS=Mus musculus GN=Kng1 PE=1 SV=1	74139.8	4	0.19227	-2.0389	1.49699	1.03457	-1.78134	-1.05345	0.23209	-0.861535	0.175536	-0.27995	0.739661	0.130967	1.76695	0.097033	1.01308
HA1Y_MOUSE	H-2 class I histocompatibility antigen, alpha chain (Fragment) OS=Mus musculus GN=H2-D1 PE=1 SV=1	34171	3	-3.73374	-1.40591	-7.6126	-3.30614	-2.52969	-5.48643	-3.0654	-0.000700951	-5.11199	-2.70192	0.0281598	1.55037	-4.75824	0.0112159	1.95017
HSP7C_MOUSE	Heat shock cognate 71 kDa protein OS=Mus musculus GN=Hspa8 PE=1 SV=1	71055.3	6	0.633299	0.675113	0.376679	1.12725	0.299092	-0.549418	0.68914	0.975059	-0.0735865	-0.898671	0.0440186	1.35636	-0.731863	0.0916889	1.03768
CFAH_MOUSE	Complement factor H OS=Mus musculus GN=Cfh PE=1 SV=2	143722	20	2.95263	1.85939	4.10577	3.12739	1.53492	1.70103	3.51393	3.60844	3.09362	-0.231173	0.763137	0.117397	0.632558	0.541532	0.266376
IGJ_MOUSE	Immunoglobulin J chain OS=Mus musculus GN=Jchain PE=1 SV=4	18458	10	4.20495	4.6424	3.43867	3.83518	5.07581	4.48628	4.48408	4.74677	4.96891	0.123219	0.813549	0.0896161	-0.523705	0.327752	0.484455
H4_MOUSE	Histone H4 OS=Mus musculus GN=Hist1h4a PE=1 SV=2	11360.4	7	1.37392	4.07494	0.776366	0.0240221	3.08442	1.69344	-3.95722	3.31419	-1.01187	1.33907	0.495212	0.305209	-3.00521	0.0240075	1.61965
A2AP_MOUSE	Alpha-2-antiplasmin OS=Mus musculus GN=Serpinf2 PE=1 SV=1	55165.2	3	-0.915621	-5.25182	1.30618	0.37988	-4.94072	-3.09442	-2.13621	-4.13144	-1.5715	-0.229262	0.884451	0.0533261	3.65475	0.0517862	1.28579
MYH9_MOUSE	Myosin-9 OS=Mus musculus GN=Myh9 PE=1 SV=4	227429	2	-5.19532	-8.50256	-2.69552	-7.61001	-8.75913	-8.37708	-8.30751	-10.1674	-7.3267	0.904516	0.672073	0.172583	3.00993	0.173591	0.760472
IGHM_MOUSE	Ig mu chain C region OS=Mus musculus GN=Ighm PE=1 SV=2	50624.5	33	11.1156	11.8302	10.9349	11.2175	12.3555	11.5619	11.7334	12.0775	12.2017	0.210656	0.636603	0.196131	-0.521551	0.258112	0.588192
1433Z_MOUSE	14-3-3 protein zeta/delta OS=Mus musculus GN=Ywhaz PE=1 SV=1	27924.8	3	-0.94302	-1.86931	-2.69392	-4.47702	-1.24594	-2.97219	-3.819	-1.28088	-3.48388	0.0296815	0.979938	0.00880124	-1.58462	0.00671085	2.17322
KV5AA_MOUSE	Ig kappa chain V-V region MOPC 173 OS=Mus musculus PE=1 SV=1	11925.4	4	0.441746	0.39512	-0.163108	-0.0200548	1.27898	0.663745	0.735292	1.07182	0.88436	0.0760047	0.853974	0.0685553	-0.453643	0.336554	0.472945
KV3AI_MOUSE	Ig kappa chain V-III region PC 6684 OS=Mus musculus PE=1 SV=1	12146	4	3.18204	3.96913	2.14444	3.21378	4.36102	3.17392	3.5965	4.15499	4.12217	-0.183932	0.769456	0.113816	-1.01487	0.156253	0.806171
KV1A1_MOUSE	Ig kappa chain V-I region S107A OS=Mus musculus GN=Igkv7-33 PE=2 SV=1	12823.5	7	3.48598	3.60598	1.93276	3.29424	4.28446	3.82237	3.98099	4.1143	3.6741	-0.443993	0.526173	0.278871	-0.858503	0.250878	0.600537
RS25_MOUSE	40S ribosomal protein S25 OS=Mus musculus GN=Rps25 PE=1 SV=1	13790.7	2	-0.285776	-0.710999	0.195464	-0.494922	-0.53651	0.314624	-0.9144	-0.736493	-0.280967	0.641406	0.0687202	1.16292	0.737708	0.0185819	1.73091
HNRPK_MOUSE	Heterogeneous nuclear ribonucleoprotein K OS=Mus musculus GN=Hnrnpk PE=1 SV=1	51229.5	2	-0.286968	0.415195	-0.388423	-0.537225	-0.653388	0.354325	-0.678095	-0.754962	0.000731468	0.489641	0.114237	0.942193	0.31993	0.499486	0.301477
C1QA_MOUSE	Complement C1q subcomponent subunit A OS=Mus musculus GN=C1qa PE=1 SV=2	26186.2	9	4.59736	4.22795	4.35209	4.71605	4.75177	5.06892	4.63368	4.64692	5.86515	0.446356	0.366174	0.436313	0.553172	0.300309	0.522431
A1AT1_MOUSE	Alpha-1-antitrypsin 1-1 OS=Mus musculus GN=Serpina1a PE=1 SV=4	46144.6	12	1.99663	2.00242	2.77228	3.78826	1.51197	1.43545	2.49473	2.26373	2.9538	-0.372696	0.6307	0.200177	0.461138	0.43097	0.365553
C1QB_MOUSE	Complement C1q subcomponent subunit B OS=Mus musculus GN=C1qb PE=1 SV=2	26928.7	8	5.52088	4.82924	5.44006	5.79401	5.11615	5.98097	6.37917	5.48414	6.78362	0.170196	0.733007	0.134892	0.925039	0.099983	1.00007
HRG_MOUSE	Histidine-rich glycoprotein OS=Mus musculus GN=Hrg PE=1 SV=2	60095	3	-3.84847	-1.18701	-3.94618	-1.2782	-3.33637	-3.59266	-3.13719	-1.70679	-2.26869	-0.514555	0.606073	0.217475	-1.19245	0.221651	0.654331
KV2A7_MOUSE	Ig kappa chain V-II region 26-10 OS=Mus musculus PE=1 SV=1	12379.3	5	5.52196	6.89139	4.39677	5.86587	7.39452	6.15915	6.41748	6.96408	6.79039	-0.152999	0.85071	0.0702183	-1.30123	0.150626	0.8221
HEMO_MOUSE	Hemopexin OS=Mus musculus GN=Hpx PE=1 SV=2	52026.5	9	1.37445	1.33312	0.572799	2.97891	2.05008	-0.404872	1.70743	2.33988	1.81416	-1.35957	0.167331	0.776424	-1.24699	0.153157	0.814863
HPT_MOUSE	Haptoglobin OS=Mus musculus GN=Hp PE=1 SV=1	39240.7	7	0.73391	-3.75263	0.16221	1.92066	-2.22343	0.391078	0.423573	-2.59217	2.39238	-0.0441589	0.960713	0.0174064	3.83796	0.0104812	1.97959
K22E_MOUSE	Keratin, type II cytoskeletal 2 epidermal OS=Mus musculus GN=Krt2 PE=1 SV=1	71336	11	5.09372	5.45919	6.41123	5.03424	4.92616	7.05211	5.2882	5.20742	5.45498	1.16739	0.0680619	1.1671	1.10852	0.0859815	1.0656
SAA1_MOUSE	Serum amyloid A-1 protein OS=Mus musculus GN=Saa1 PE=1 SV=2	13875.6	3	0.212271	-3.90451	-0.391709	0.785113	-3.18239	-1.37394	0.232758	-3.48466	-1.48164	-1.49248	0.0193442	1.71345	2.44142	0.00381866	2.41809
PAIRB_MOUSE	Plasminogen activator inhibitor 1 RNA-binding protein OS=Mus musculus GN=Serbp1 PE=1 SV=2	44801.3	3	-0.339716	-0.706946	-0.313413	-0.488034	-0.241483	0.560315	-1.16773	-0.578311	-0.210069	0.677439	0.145493	0.837159	0.521191	0.166511	0.778556
RL23A_MOUSE	60S ribosomal protein L23a OS=Mus musculus GN=Rpl23a PE=1 SV=1	17684.1	2	-0.450298	-0.816945	0.00241756	-0.561952	-2.29694	-0.281585	-0.816996	-0.541205	-2.38402	-0.277982	0.733198	0.134779	0.330633	0.739973	0.130784
SAA4_MOUSE	Serum amyloid A-4 protein OS=Mus musculus GN=Saa4 PE=1 SV=2	15135.5	3	-1.37748	-0.272613	1.10735	1.18661	-4.28577	0.915311	0.124741	-0.315801	0.331063	0.806618	0.359272	0.444577	2.4093	0.149079	0.826585
YBOX1_MOUSE	Nuclease-sensitive element-binding protein 1 OS=Mus musculus GN=Ybx1 PE=1 SV=3	35708.6	5	-0.963825	-0.526093	1.12854	-1.04089	0.147771	1.27213	-0.751204	-1.02388	-0.536704	1.53996	0.0585662	1.23235	1.08873	0.180768	0.74288
CO1A2_MOUSE	Collagen alpha-2(I) chain OS=Mus musculus GN=Col1a2 PE=1 SV=2	129992	4	3.6885	3.29673	4.01746	3.32926	3.81125	4.45529	3.16857	3.42805	3.83893	0.708448	0.0414097	1.3829	0.591885	0.0688304	1.16222
H32_MOUSE	Histone H3.2 OS=Mus musculus GN=Hist1h3b PE=1 SV=2	15435.5	3	-0.425154	3.00868	-1.93168	-1.94381	2.61608	0.814231	-1.7803	3.1734	-2.73985	0.0973206	0.938146	0.0277295	-4.21849	0.017895	1.74727
CO5_MOUSE	Complement C5 OS=Mus musculus GN=C5 PE=1 SV=2	190469	4	-3.25185	-0.726827	0.370509	0.337073	-2.10885	-2.17091	-4.25739	-1.46691	-2.21583	1.05198	0.555116	0.255616	0.0954514	0.924277	0.0341977
DSG1A_MOUSE	Desmoglein-1-alpha OS=Mus musculus GN=Dsg1a PE=2 SV=2	115551	2	-3.86396	-2.97332	-1.86409	-2.34038	-5.50836	-0.949405	-3.59406	-2.17463	-3.73447	1.08348	0.315272	0.501315	1.36945	0.350512	0.455297
KLKB1_MOUSE	Plasma kallikrein OS=Mus musculus GN=Klkb1 PE=1 SV=2	73445.7	2	-1.61295	-6.10089	-0.963353	-0.922484	-6.2454	-3.96874	-3.56371	-4.45091	-1.8673	-0.233418	0.854151	0.0684652	3.3326	0.0347261	1.45934
RAP1A_MOUSE	Ras-related protein Rap-1A OS=Mus musculus GN=Rap1a PE=1 SV=1	21315.8	2	-2.79197	-0.208056	-10.0057	-4.93723	-1.1443	-7.98245	-3.50658	-1.02797	-8.25677	-5.00305	0.00500485	2.30061	-7.95487	0.000339647	3.46897
ITIH3_MOUSE	Inter-alpha-trypsin inhibitor heavy chain H3 OS=Mus musculus GN=Itih3 PE=1 SV=3	99637.8	7	0.356949	-0.845038	1.5255	1.90415	-0.620641	-0.156775	-0.0586052	-1.19328	0.392898	-0.146957	0.858984	0.066015	1.47353	0.0478266	1.32033
COEA1_MOUSE	Collagen alpha-1(XIV) chain OS=Mus musculus GN=Col14a1 PE=1 SV=2	194089	3	0.810139	0.645516	0.705813	0.45699	1.26059	1.36725	0.541281	0.875875	1.36819	0.544281	0.0904448	1.04362	0.219756	0.482782	0.316248
RS27A_MOUSE	Ubiquitin-40S ribosomal protein S27a OS=Mus musculus GN=Rps27a PE=1 SV=2	18281.6	2	0.259859	0.0408716	-0.8929	-0.257522	0.202996	0.335408	0.385082	0.484143	-0.71819	-0.554367	0.267881	0.572058	-0.667898	0.174392	0.758474
HVM32_MOUSE	Ig heavy chain V-III region J606 OS=Mus musculus PE=1 SV=1	12916.2	12	7.27125	8.22097	7.08955	7.36786	8.51009	7.0035	7.28909	8.54839	7.83162	-0.00117556	0.996667	0.00144982	-1.11826	0.0166915	1.7775
HVM57_MOUSE	Ig heavy chain V region 6.96 OS=Mus musculus PE=4 SV=1	11114.4	2	-0.0649548	0.98158	-0.80759	0.22021	1.54308	-2.38093	0.680052	1.30402	0.377032	-1.2156	0.215872	0.665803	-2.21339	0.0532505	1.27368
K2C6A_MOUSE	Keratin, type II cytoskeletal 6A OS=Mus musculus GN=Krt6a PE=1 SV=3	59640.8	7	0.869631	1.3908	1.47006	1.11358	0.433434	2.85453	1.15643	0.967652	1.1348	0.773251	0.22108	0.655451	0.889168	0.20924	0.679356
ZYX_MOUSE	Zyxin OS=Mus musculus GN=Zyx PE=1 SV=2	61818.3	3	0.390882	-0.137767	0.35241	-0.0626955	-0.0434942	1.05155	-0.766584	0.0667162	0.440482	0.760948	0.131409	0.881375	0.652997	0.045539	1.34162
HA10_MOUSE	H-2 class I histocompatibility antigen, Q10 alpha chain OS=Mus musculus GN=H2-Q10 PE=1 SV=3	37455.4	5	0.400768	-1.89011	1.16485	1.30391	-2.24011	-0.173072	0.404724	-1.73698	0.0247641	-0.364285	0.517517	0.286075	2.29458	0.00659327	2.1809
HMGB1_MOUSE	High mobility group protein B1 OS=Mus musculus GN=Hmgb1 PE=1 SV=2	25049.2	4	2.43612	2.18926	2.87588	2.38126	2.52442	3.37278	2.49696	2.25033	3.05317	0.662498	0.0113265	1.9459	0.779273	0.0119434	1.92287
HBA_MOUSE	Hemoglobin subunit alpha OS=Mus musculus GN=Hba PE=1 SV=2	15132.8	11	5.0123	4.59186	4.67482	5.3709	3.4366	3.90919	5.20103	4.30641	4.35343	-0.882266	0.0227176	1.64364	0.200856	0.651619	0.186006
K2C1_MOUSE	Keratin, type II cytoskeletal 1 OS=Mus musculus GN=Krt1 PE=1 SV=4	66078.5	6	6.64489	6.81012	7.71655	6.08682	6.33448	8.60097	6.87857	6.48551	6.77845	1.16189	0.113968	0.943218	1.15529	0.10118	0.994905
CO8G_MOUSE	Complement component C8 gamma chain OS=Mus musculus GN=C8g PE=1 SV=1	22664.8	2	-2.30731	-4.19071	-0.496467	-0.910966	-3.27354	-3.23121	-3.12162	-3.3327	-2.48497	0.0424169	0.969438	0.01348	1.5281	0.153236	0.814638
KV5A1_MOUSE	Ig kappa chain V19-17 OS=Mus musculus GN=Igk-V19-17 PE=1 SV=1	16537	3	2.68717	3.19256	2.94754	2.63667	3.26992	3.65805	3.21033	3.35094	4.03734	0.702922	0.128965	0.88953	0.276506	0.439776	0.356768
C1QC_MOUSE	Complement C1q subcomponent subunit C OS=Mus musculus GN=C1qc PE=1 SV=2	26374	6	4.89385	4.60235	4.49071	4.15681	5.24161	5.5448	5.07493	4.91773	6.00042	0.636779	0.294215	0.531336	0.424749	0.429435	0.367102
KV2A6_MOUSE	Ig kappa chain V-II region 7S34.1 OS=Mus musculus PE=1 SV=1	12659.2	5	1.88892	3.01244	1.38099	1.71318	3.24004	1.4437	2.06367	3.00139	2.28317	-0.185971	0.578469	0.23772	-1.38201	0.0101029	1.99555
KV5A3_MOUSE	Ig kappa chain V-V region K2 (Fragment) OS=Mus musculus PE=1 SV=1	12744.3	3	3.43559	4.23865	3.12925	3.36753	4.8479	3.95039	4.07255	4.43035	4.5632	0.255728	0.616868	0.209808	-0.624685	0.239696	0.620339
LV1A_MOUSE	Ig lambda-1 chain V region OS=Mus musculus PE=1 SV=2	12328.2	4	4.42671	5.34712	3.84371	4.48328	5.77297	4.50668	5.13091	5.61027	5.39484	-0.098561	0.854184	0.0684487	-0.995044	0.0996936	1.00133
APOC3_MOUSE	Apolipoprotein C-III OS=Mus musculus GN=Apoc3 PE=1 SV=2	10975.5	4	4.614	0.643153	5.70828	5.72725	-1.80003	4.4912	2.45045	1.41332	4.25509	0.554288	0.629332	0.20112	4.73271	0.0114151	1.94252
CO1A1_MOUSE	Collagen alpha-1(I) chain OS=Mus musculus GN=Col1a1 PE=1 SV=4	138974	4	0.783607	0.762235	1.08778	0.63474	-0.298732	1.47387	0.678463	1.17669	1.27296	0.579265	0.00845837	2.07271	0.731469	0.181871	0.740236
HMGB2_MOUSE	High mobility group protein B2 OS=Mus musculus GN=Hmgb2 PE=1 SV=3	24317.9	6	1.82993	1.23288	2.27093	1.42517	1.24549	2.39198	1.07267	1.22676	1.60825	0.647794	0.119001	0.924448	0.855342	0.02466	1.60801
STOM_MOUSE	Erythrocyte band 7 integral membrane protein OS=Mus musculus GN=Stom PE=1 SV=3	31526.5	4	0.234165	-3.17288	-2.87447	-0.412213	-2.77504	-3.78021	0.654814	-2.56147	-5.85677	-4.3294	0.0098302	2.00744	-1.33402	0.212721	0.672191
TMA7_MOUSE	Translation machinery-associated protein 7 OS=Mus musculus GN=Tma7 PE=3 SV=1	7061.93	2	0.572102	0.00310612	0.104407	0.105676	0.198634	1.05572	-0.0439949	-0.0815058	0.31569	0.280678	0.459043	0.338146	0.451861	0.206612	0.684845
VTNC_MOUSE	Vitronectin OS=Mus musculus GN=Vtn PE=1 SV=2	55612.6	2	-2.9503	-3.98929	-3.08109	-0.856885	-3.45643	-5.72598	-2.50858	-2.45612	-7.37017	-3.28715	0.079035	1.10218	-2.0918	0.190263	0.720645
K1C17_MOUSE	Keratin, type I cytoskeletal 17 OS=Mus musculus GN=Krt17 PE=1 SV=3	48417.2	7	3.21014	3.09675	3.94578	2.61865	2.54339	4.61118	2.6965	2.64799	2.782	0.937885	0.172746	0.762591	1.01694	0.143997	0.841645
F13B_MOUSE	Coagulation factor XIII B chain OS=Mus musculus GN=F13b PE=1 SV=2	78426.4	9	0.976051	1.27835	2.77141	1.55126	3.37862	2.34934	1.45388	3.14811	2.27074	1.13676	0.00855984	2.06753	-0.137863	0.849871	0.0706472
COF1_MOUSE	Cofilin-1 OS=Mus musculus GN=Cfl1 PE=1 SV=3	18775.8	2	-2.53877	-3.12945	-3.08718	-3.48444	-3.18349	-3.23868	-4.06255	-3.42073	-3.47137	0.0961755	0.843924	0.0736967	-0.0211903	0.889466	0.0508704
VWF_MOUSE	von Willebrand factor OS=Mus musculus GN=Vwf PE=1 SV=2	322349	7	-3.03454	1.08527	0.986054	-0.695733	0.00207424	-2.96265	-1.62223	0.970773	-3.20658	0.0564423	0.972147	0.0122682	-2.41377	0.16012	0.795555
VTDB_MOUSE	Vitamin D-binding protein OS=Mus musculus GN=Gc PE=1 SV=2	55161.6	5	-2.22348	0.182717	-2.33505	-1.17174	0.398633	-3.90578	-1.44866	0.463468	-1.64779	-1.01491	0.241412	0.617241	-2.97781	0.0115054	1.9391
ODB2_MOUSE	Lipoamide acyltransferase component of branched-chain alpha-keto acid dehydrogenase complex, mitochondrial OS=Mus musculus GN=Dbt PE=1 SV=2	53555.1	3	-5.6299	-2.36419	-6.19304	-8.1568	-1.26209	-5.25426	-6.14412	-2.20766	-5.25655	1.07566	0.265662	0.575671	-3.6233	0.00146284	2.8348
K2C73_MOUSE	Keratin, type II cytoskeletal 73 OS=Mus musculus GN=Krt73 PE=1 SV=1	59501.9	2	5.67276	6.31756	6.71249	5.78481	5.36641	7.86339	6.05188	5.55622	6.12201	1.06281	0.112194	0.950031	1.15257	0.121591	0.915098
H10_MOUSE	Histone H1.0 OS=Mus musculus GN=H1f0 PE=2 SV=4	20848.2	3	0.731079	0.335019	1.36733	0.674239	0.494645	1.39459	0.426144	0.480365	0.916316	0.615591	0.0273212	1.5635	0.789402	0.00842736	2.07431
K1C15_MOUSE	Keratin, type I cytoskeletal 15 OS=Mus musculus GN=Krt15 PE=1 SV=2	49278.2	2	-1.47418	-1.97923	0.209353	-2.88327	-0.884292	-0.244775	-0.53903	-0.895442	-1.3269	1.17805	0.22401	0.649732	0.798878	0.242241	0.615753
K1C13_MOUSE	Keratin, type I cytoskeletal 13 OS=Mus musculus GN=Krt13 PE=1 SV=2	48066.4	5	4.99514	5.41246	5.34022	4.16975	3.52789	6.36407	3.77196	4.90442	5.04539	1.27095	0.0774603	1.11092	0.968306	0.233377	0.631941
BASI_MOUSE	Basigin OS=Mus musculus GN=Bsg PE=1 SV=2	42874.5	2	-3.86047	-2.49881	-2.53058	-2.00761	-3.99821	-1.8472	-1.25862	-4.65814	-7.3511	-1.53406	0.464009	0.333473	-0.191239	0.922479	0.0350435
RL7A_MOUSE	60S ribosomal protein L7a OS=Mus musculus GN=Rpl7a PE=1 SV=2	30129	2	-1.304	-1.17201	-1.30046	-1.57842	-1.97009	-1.39068	-1.09642	-1.25905	-0.914672	0.12434	0.571445	0.243025	0.26511	0.415123	0.381823
HBB2_MOUSE	Hemoglobin subunit beta-2 OS=Mus musculus GN=Hbb-b2 PE=1 SV=2	15982.3	6	2.86686	1.88355	1.84384	2.90391	0.983497	-0.332871	3.00508	2.04292	-0.0413103	-2.4354	0.0235132	1.62869	-1.14677	0.204725	0.688829
KV6A9_MOUSE	Ig kappa chain V-VI region NQ6-8.3.1 OS=Mus musculus PE=2 SV=1	11679.6	3	3.31798	1.62	2.88089	1.57362	4.45672	3.4804	3.8209	4.14154	4.10363	0.584138	0.488728	0.310933	0.0822182	0.936169	0.028646
EHD2_MOUSE	EH domain-containing protein 2 OS=Mus musculus GN=Ehd2 PE=1 SV=1	61306.9	2	1.72357	1.49029	2.13503	1.58103	2.09012	2.61733	1.18708	1.61336	1.92421	0.728296	0.0489843	1.30994	0.494266	0.14652	0.834102
APOC2_MOUSE	Apolipoprotein C-II OS=Mus musculus GN=Apoc2 PE=2 SV=1	10734.4	7	0.81254	-1.50517	2.08765	2.60642	-1.35198	1.53373	2.02589	-1.28872	0.722795	-0.366893	0.608209	0.215947	2.83001	0.00213591	2.67042
HMGN2_MOUSE	Non-histone chromosomal protein HMG-17 OS=Mus musculus GN=Hmgn2 PE=1 SV=2	9417.07	5	3.42262	3.14275	3.7319	3.42219	3.68013	4.47793	3.20389	3.43292	3.9503	0.703811	0.0391946	1.40677	0.634775	0.0787757	1.10361
HVM56_MOUSE	Ig heavy chain V region 914 OS=Mus musculus PE=1 SV=1	10768.3	4	0.676682	2.19333	3.38886	0.310027	2.42342	-0.599271	0.378239	2.19455	1.19841	0.874351	0.492454	0.307634	-0.941099	0.461155	0.336153
HVM54_MOUSE	Ig heavy chain V region 5-84 OS=Mus musculus PE=1 SV=1	13034.5	2	0.767859	1.53515	0.0446386	1.31307	1.43593	-0.111463	1.0745	1.60947	1.10173	-0.706841	0.161715	0.791249	-1.18188	0.0371129	1.43047
AMBP_MOUSE	Protein AMBP OS=Mus musculus GN=Ambp PE=1 SV=2	39916.4	2	-0.864574	-4.78702	2.31037	-0.300065	-5.03276	-8.1109	-1.13352	-2.19662	-7.75933	-3.7539	0.334685	0.475364	-0.514488	0.891325	0.0499639
K2C75_MOUSE	Keratin, type II cytoskeletal 75 OS=Mus musculus GN=Krt75 PE=1 SV=1	59932	2	0.293213	1.17057	2.01241	0.554223	-3.62206	1.11436	1.41007	-7.58642	1.52068	0.796644	0.13459	0.870988	4.89512	0.126767	0.896992
BPIA2_MOUSE	BPI fold-containing family A member 2 OS=Mus musculus GN=Bpifa2 PE=1 SV=1	24908.6	2	-1.25192	-8.43797	-1.17712	-2.09527	-4.89852	-7.03158	-3.65594	-5.82363	-3.72774	-1.64444	0.420869	0.375853	2.40789	0.294733	0.530571
LV2A_MOUSE	Ig lambda-2 chain V region OS=Mus musculus PE=3 SV=1	12385.1	2	1.71553	-2.81979	-6.96522	1.83329	1.97944	-5.11409	1.69786	1.91346	-1.86866	-6.39822	0.0127075	1.89594	-5.00703	0.0830245	1.08079
LYZ1_MOUSE	Lysozyme C-1 OS=Mus musculus GN=Lyz1 PE=1 SV=1	17239.6	2	1.41534	-1.15419	-0.413667	-0.395951	-3.18192	0.851914	-0.591913	0.782153	-4.27719	-1.42214	0.442362	0.354223	-0.0949974	0.962926	0.016407
APOA2_MOUSE	Apolipoprotein A-II OS=Mus musculus GN=Apoa2 PE=1 SV=2	11358.8	2	3.24961	0.542991	5.3819	4.97965	0.0471659	4.0714	3.81725	0.928021	3.21555	0.207445	0.810499	0.0912477	3.71689	0.00543651	2.26468
THRB_MOUSE	Prothrombin OS=Mus musculus GN=F2 PE=1 SV=1	71649.2	2	-3.10466	-5.96221	-2.44849	-0.147498	-4.09873	-5.36789	-1.12464	-2.51111	-9.03797	-4.15918	0.118138	0.927611	-1.42743	0.543311	0.264951
APOC4_MOUSE	Apolipoprotein C-IV OS=Mus musculus GN=Apoc4 PE=1 SV=1	14450.4	4	4.27871	0.640958	4.67826	5.48439	0.5087	3.52603	4.06867	1.01038	5.0013	-0.208727	0.756489	0.121198	3.68185	0.00145989	2.83568
